# Supplementary material for: Alterations in Kynurenine and NAD+ Salvage Pathways during the Successful Treatment of Inflammatory Bowel Disease Suggest HCAR3 and NNMT as Potential Drug Targets
Source: Int J Mol Sci. 2021 Dec 16;22(24):13497. doi: 10.3390/ijms222413497 (PMC8705244; doi:10.3390/ijms222413497)
Supplement: Supplementary file 1 [file ijms-22-13497-s001.zip]

Archive with 1 entries (1 files):
- ijms-1473713-supplementary.pdf
